# Supplementary material for: Antimicrobial Properties of Lepidium sativum L. Facilitated Silver Nanoparticles
Source: Pharmaceutics. 2021 Aug 27;13(9):1352. doi: 10.3390/pharmaceutics13091352 (PMC8466285; doi:10.3390/pharmaceutics13091352)
Supplement: Supplementary file 1 [file pharmaceutics-13-01352-s001.zip]

Archive with 1 entries (1 files):
- pharmaceutics-1340365-supplementary.pdf
